# Supplementary material for: Corneal injury is associated with stromal and vascular alterations within cranial dura mater
Source: PLoS One. 2023 Apr 20;18(4):e0284082. doi: 10.1371/journal.pone.0284082 (PMC10118146; doi:10.1371/journal.pone.0284082)
Supplement: S1 File — (XLSX) [file pone.0284082.s004.xlsx]

## Sheet: FSP1
FSP1	WT naive	WT injury	DCN-KO	DCN-KO injury	fold change:	WT_naive	WT injury	DCN-KO	DCN-KO injury
	7.132	12.457	9.793	11.345		0.894026	1.56154	1.22759	1.42214
p<0.00001	8.89	13.593	7.496	11.015		1.1144	1.70394	0.939655	1.38078
	7.828	12.167	7.088	10.094		0.981272	1.52518	0.88851	1.26532
	8.175	13.315	9.639	8.788		1.02477	1.66909	1.20829	1.10161
	6.562	15.016	5.795	8.882		0.822574	1.88232	0.726427	1.1134
	12.922	18.337	6.821	7.553		1.61983	2.29862	0.85504	0.9468
	7.049	11.795	6.402	6.842		0.883621	1.47855	0.802517	0.857673
	12.141	14.453	7.844	15.088		1.52192	1.81174	0.983278	1.89134
	8.406	9.351	6.261	5.259		1.05373	1.17219	0.784842	0.659237
	7.62	8.028	9.275	5.39		0.955198	1.00634	1.16266	0.675659
	10.846	9.922	8.623	5.929		1.35959	1.24376	1.08093	0.743225
	10.871	9.082	11.057	10.087		1.36272	1.13847	1.38604	1.26445
	3.775	16.661	10.775	6.89		0.473212	2.08853	1.35069	0.86369
	4.994	19.539	9.835	7.715		0.626019	2.44929	1.23286	0.967107
	7.166	15.334	7.939	8.414		0.898288	1.92218	0.995186	1.05473
	7.754	18.498	11.699	10.904		0.971996	2.3188	1.46652	1.36686
	7.127	8.904	7.443	6.924		0.893399	1.11615	0.933011	0.867952
	6.741	12.729	9.026	8.512		0.845012	1.59563	1.13145	1.06701
	6.558	7.233	7.956	11.737		0.822072	0.906686	0.997317	1.47128
	6.991	8.659	7.236	8.849		0.876351	1.08544	0.907062	1.10926
			7.868					0.986286
			8.565					1.07366
			6.411					0.803645
			9.407					1.17921
average	7.9774	12.7536	8.34392	8.81085

## Sheet: LYVE1
LYVE1	WT_naive	WT injury	DCN-KO	DCN-KO injury		fold change	WT_naive	WT injury	DCN-KO	DCN-KO injury
	9.595	7.951	9.267	10.428			1.13163	0.937734	1.09294	1.22987
p=0.00005	9.78	9.736	7.961	7.609			1.15344	1.14826	0.938913	0.897399
	8.447	8.107	8.022	7.467			0.996232	0.956133	0.946108	0.880651
	8.273	9.481	8.71	10.07			0.97571	1.11818	1.02725	1.18765
	11.003	7.89	9.6	7.252			1.29768	0.93054	1.13222	0.855295
	6.62	7.755	8.367	7.725			0.780757	0.914618	0.986797	0.91108
	7.854	9.312	7.824	9.286			0.926294	1.09825	0.922756	1.09518
	6.539	7.753	8.97	8.153			0.771204	0.914382	1.05791	0.961558
	6.215	6.492	7.175	8.292			0.732992	0.765661	0.846213	0.977951
	7.438	8.645	5.16	9.691			0.877231	1.01958	0.608566	1.14295
	7.672	5.058	3.385	9.648			0.904829	0.596536	0.399224	1.13788
	9.23	6.731	5.107	8.722			1.08858	0.793848	0.602315	1.02867
	6.277	9.393	5.412	7.055			0.740304	1.1078	0.638287	0.832061
	8.584	9.571	5.906	7.208			1.01239	1.1288	0.696549	0.850105
	8.604	7.069	4.992	5.444			1.01475	0.833712	0.588752	0.642061
	9.238	8.433	7.15	7.667			1.08952	0.994581	0.843265	0.904239
	8.455	6.669	4.321	7.207			0.997175	0.786536	0.509615	0.849987
	9.635	7.4	4.078	10.287			1.13634	0.87275	0.480956	1.21324
	10.529	7.398	3.247	7.478			1.24178	0.872514	0.382948	0.881949
	9.591	7.935	4.83	7.053			1.13115	0.935847	0.569646	0.831825
			5.788						0.682632
			6.17						0.727684
			4.939						0.582501
			7.174						0.846095
average	8.47895	7.93895	6.39813	8.1871

## Sheet: PDPL+ Sprouts
WT naive	WT injury	DCN-/-	DCN-/- injury
1	5	5	6
0	2	2	2
2	3	5	0
1	0	7	3
4	7	3	5
3	6	4	2
1	6	6	4
2	2	1	5
4	7	4	2
0	1	4	3
2	3	2	1
0	5	1	2
3	1	5	2
1	4	3	1
2	6	1	3
3	3	1	1
3	1	7	5
0	2	3	1
2	3	3	4
1	1	2	5
		8
		5
		2
		3

## Sheet: LYVE1+ Cells
WT naive	WT injury	DCN-/-	DCN-/- injury
19	23	11	3
13	15	20	17
18	14	20	12
18	15		7
3	13	18	15
11	14	16	7
9	8	21	7
3	9	12	11
15	11	8	7
13	9	12	15
19	5	8	9
11	12	7	6
13	11	13	10
24	9	9	4
20	11	6	6
20	12	5	7
15	9	3	4
25	7	6	4
12	13	6	1
14	11	2	6
		7
		3
		6
		11
